# Supplementary material for: HERC3 regulates epithelial-mesenchymal transition by directly ubiquitination degradation EIF5A2 and inhibits metastasis of colorectal cancer
Source: Cell Death Dis. 2022 Jan 21;13(1):74. doi: 10.1038/s41419-022-04511-7 (PMC8782983; doi:10.1038/s41419-022-04511-7)
Supplement: Supplementary file 13 — Supplementary Table S1 [file 41419_2022_4511_MOESM13_ESM.xlsx]

## Sheet: Sheet1
Sequence	Score
YNAGEDVQVSVMCAMSEEYAVAIKPCK	97.81
VHLVGIDIFTGK	74.86
KYEDICPSTHNMDVPNIK	73.14
EDLKLPEGELGKEIEGK	66.23
EDLKLPEGELGK	66.08
LPEGELGKEIEGK	62.97
IVEMSTSK	62.77
RNDYQLICIQDGYLSLLTETGEVREDLK	55.93
VHLVGIDIFTGKK	50.53
NGFVVLK	48.61
LPEGELGK	47.35
YEDICPSTHNMDVPNIK	46.61
NDYQLICIQDGYLSLLTETGEVREDLK	38.54
YEDICPSTHNMDVPNIKR	36.46
KNGFVVLK	36.1
KYEDICPSTHNMDVPNIKR	35.85
